# Supplementary material for: The Proteasome Distinguishes between Heterotypic and Homotypic Lysine-11-Linked Polyubiquitin Chains
Source: Cell Rep. 2015 Jul 16;12(4):545–53. doi: 10.1016/j.celrep.2015.06.061 (PMC4533228; doi:10.1016/j.celrep.2015.06.061)
Supplement: Table S2. MS Quantification of Ubiquitinated CyB1-NTK64, Related to Figure 3 [file mmc3.xlsx]

## Sheet: Sheet1
						% total
		Ube2CLow	Ube2CHigh			Ube2CLow	Ube2CHigh
k6	MQIFVKTLTGK	1.49745e+06	3.60346e+07		k6GG	na	9.68376e+07
	mQIFVKTLTGK	na	4.12191e+07		k11GG	2.27997e+08	7.44269e+08
	MQIFVkTLTGK	na	2.32097e+07		k27GG	na	3.0217e+07
	mQIFVkTLTGK	na	7.36279e+07		k29GG	na	na
k11	TLTGKTITLEVEPSDTIENVK	na	3.72188e+07		k33GG	na	na
	TLTGkTITLEVEPSDTIENVK	2.19607e+08	738224017		k48GG	3.01034e+07	1.91013e+09
	TLTGKTITLEVEPSDTIENVKAK	na	1.87834e+06		k63GG	na	1.18049e+08
	TLTGkTITLEVEPSDTIENVKAK	8.38993e+06	na
k11/27	TLTGkTITLEVEPSDTIENVkAK	na	6.04461e+06
k27	TITLEVEPSDTIENVK	9.90273e+08	1.11085e+08			2.43681e+09	1.15876e+10
	TITLEVEPSDTIENVKAK	na	55051573
	TITLEVEPSDTIENVkAK	na	2.41724e+07		k6GG		0.835703
k29	AKIQDKEGIPPDQQR	na	8.66284e+06		k11GG	9.35637	6.42299
k33	IQDKEGIPPDQQR	2.40773e+08	2.63225e+08		k27GG		0.260771
k48	LIFAGKQLEDGR	7.74925e+07	2.22531e+08		k29GG
	LIFAGkQLEDGR	3.01034e+07	1.91013e+09		k33GG
	LIFAGKqLEDGR	na	1.4848e+08		k48GG	1.23536	16.4843
k63	TLSDYNIQK	4.38657e+08	4.26381e+09		k63GG		1.01876
	TLSDYNIqK	2.81512e+07	4.31685e+07			%GG Ub
	TLSDYNIQKESTLHLVLR	3.75586e+08	2586659189			10.5917	25.0225
	TLSDYNIQkESTLHLVLR	na	1.18049e+08
	ESTLHLVLR	2.62818e+07	8.75095e+08		k6GG		3.3398
		2.43681e+09	1.15876e+10		k11GG	88.3366	25.6689
					k27GG		1.04214
	Top3	6.01505e+08	2.9202e+09		k29GG
					k33GG
					k48GG	11.6634	65.8778
					k63GG		4.07137
						100	100
